# Supplementary material for: A 15-Minute Exposure to Locally Available Disinfectants Eliminates Escherichia coli from Farm-Grown Lettuce While Preserving Quality in Ghana
Source: Trop Med Infect Dis. 2025 Oct 10;10(10):288. doi: 10.3390/tropicalmed10100288 (PMC12568300; doi:10.3390/tropicalmed10100288)
Supplement: Supplementary file 1 [file tropicalmed-10-00288-s001.zip]

Archive with 2 entries (2 files):
- Supplementary 1_Revised.pdf
- Supplementary 2.pdf
